# Supplementary material for: Staphylococcus aureus Induces Goat Endometrial Epithelial Cells Apoptosis via the Autophagy and Endoplasmic Reticulum Stress Pathway
Source: Animals (Basel). 2022 Mar 11;12(6):711. doi: 10.3390/ani12060711 (PMC8944437; doi:10.3390/ani12060711)
Supplement: Supplementary file 1 [file animals-12-00711-s001.zip]

Archive with 1 entries (1 files):
- animals-1603324-supplementary.pdf
